# Supplementary material for: Microbial Community Composition and Activity in Saline Soils of Coastal Agro–Ecosystems
Source: Microorganisms. 2022 Apr 18;10(4):835. doi: 10.3390/microorganisms10040835 (PMC9027772; doi:10.3390/microorganisms10040835)
Supplement: Supplementary file 1 [file microorganisms-10-00835-s001.zip]

Archive with 1 entries (1 files):
- microorganisms-1679357-supplementary.pdf
